# Supplementary material for: The Safety and Effectiveness of Apixaban in Patients with End-Stage Kidney Disease on Dialysis: A Retrospective Observational Study
Source: J Clin Med. 2024 Feb 27;13(5):1351. doi: 10.3390/jcm13051351 (PMC10931560; doi:10.3390/jcm13051351)
Supplement: Supplementary file 1 [file jcm-13-01351-s001.zip]

Archive with 1 entries (1 files):
- jcm-2882878-supplementary.pdf
